# Supplementary material for: Experimental evidence for core-Merge in the vocal communication system of a wild passerine
Source: Nat Commun. 2022 Sep 24;13:5605. doi: 10.1038/s41467-022-33360-3 (PMC9509327; doi:10.1038/s41467-022-33360-3)
Supplement: Supplementary file 6 — Source Data [file 41467_2022_33360_MOESM6_ESM.xlsx]

## Sheet: Fig. 4a
Figure 4a
	Treatment
	1A-R	2A-R	1R-A	2R-A
Predator approach (%); individual data points	50	0	0	0
	100	0	0	0
	66.6667	0	50	60
	66.6667	0	0	0
	0	0	0	0
	0	0	0	0
	100	0	0	50
	100	0	0	0
	0	50	0	0
	100	20	0	33.3333
	100	0	0	0
	100	0	0	0
	33.3333	0	0	0
	100	0	0	0
	80	57.1429	50	0
	75	0	0	0
Median	77.5	0	0	0
IQR1	45.8333	0	0	0
IQR3	100	0	0	0

## Sheet: Fig. 4b
Figure 4b
	Treatment
	1A-R	2A-R	1R-A	2R-A
Wing flicking (%); individual data points	100	0	0	0
	50	0	0	0
	66.6667	0	25	0
	66.6667	0	0	0
	75	0	0	0
	100	0	0	66.6667
	100	0	0	50
	100	0	0	0
	0	50	0	0
	100	20	0	33.3333
	100	33.3333	0	0
	66.6667	0	0	0
	33.3333	0	0	0
	100	0	0	0
	60	14.2857	0	0
	75	0	0	0
Median	75	0	0	0
IQR1	65	0	0	0
IQR3	100	3.57143	0	0

## Sheet: Suppl. Fig. 1a
Supplementary Figure 1a
	Treatment
	1A-R	2A-R	1R-A	2R-A
Predator approach (%)	81.25	18.75	12.5	18.75

## Sheet: Suppl. Fig. 1b
Supplementary Figure 1b
	Treatment
	1A-R	2A-R	1R-A	2R-A
Wing flicking (%)	93.75	25	6.25	18.75
